# Supplementary material for: Physiological and Structural Responses of Olive Leaves Related to Tolerance/Susceptibility to Verticillium dahliae
Source: Plants (Basel). 2022 Sep 2;11(17):2302. doi: 10.3390/plants11172302 (PMC9459789; doi:10.3390/plants11172302)
Supplement: Supplementary file 1 [file plants-11-02302-s001.zip › Cardoni et al. Plants 2022 Table S1.xlsx]

## Sheet: A rmANOVA
Efect	SS	d.f.	MS	F	P		Explained variance (SSx/Sstot)*100 CON ERRORES
Intercept	41516.2	1	41516.2	5318.73	0
Variety	1374.52	5	274.905	35.2186	6.6791e-13		22.3745
Treatment	0.0376559	1	0.0376559	0.00482417	0.945011		0.000612964
Variety*Treatment	99.4772	5	19.8954	2.54884	0.0449267		1.61929
Error	281.004	36	7.80567				4.57419
TIME	1475.8	4	368.949	40.4524	0		24.023
TIME*Variety	1091.62	20	54.5812	5.98441	3.02588e-11		17.7695
TIME*Treatment	117.998	4	29.4994	3.23439	0.0141529		1.92077
TIME*Variety*Treatment	389.434	20	19.4717	2.13493	0.00552517		6.33922
Error	1313.36	144	9.12056
Errors	6143.25						78.6211
Tukey test:
Variety	Frantoio	Picual	Changlot	Hojiblanca	Empeltre	Lechín
Frantoio		0.000131566	0.00140929	0.0566652	0.000131526	0.000131526
Picual	0.000131566		0.0561915	0.00139581	0.016173	0.126064
Changlot	0.00140929	0.0561915		0.716163	0.000132905	0.000161947
Hojiblanca	0.0566652	0.00139581	0.716163		0.00013153	0.000131701
Empeltre	0.000131526	0.016173	0.000132905	0.00013153		0.949757
Lechín	0.000131526	0.126064	0.000161947	0.000131701	0.949757
Treatment	CON	IN
CON		0.945092
IN	0.945092
Time	t0	7 DAI	15 DAI	30 DAI	100 DAI
t0		0.275871	0.97667	0.841929	1.72262e-05
7 DAI	0.275871		0.634062	0.876982	1.72262e-05
15 DAI	0.97667	0.634062		0.992267	1.72262e-05
30 DAI	0.841929	0.876982	0.992267		1.72262e-05
100 DAI	1.72262e-05	1.72262e-05	1.72262e-05	1.72262e-05

## Sheet: LDMC rmANOVA
Efect	SS	d.f.	MS	F	P		Explained variance (SSx/Sstot)*100 CON ERRORES
Intercept	39.5648	1	39.5648	35618	0
Variety	0.013986	5	0.00279721	2.51818	0.04703		3.34926
Treatment	0.000245845	1	0.000245845	0.221321	0.640873		0.058873
Variety*Treatment	0.0101301	5	0.00202602	1.82392	0.132842		2.42587
Error	0.039989	36	0.00111081				9.57624
TIME	0.0656933	4	0.0164233	12.1988	1.44198e-08		15.7317
TIME*Variety	0.0695294	20	0.00347647	2.58224	0.000627448		16.6503
TIME*Treatment	0.00605698	4	0.00151424	1.12474	0.347233		1.45047
TIME*Variety*Treatment	0.0180876	20	0.000904382	0.671753	0.848656		4.33148
Error	0.193868	144	0.0013463
Errors	0.417586						53.5742
Tukey test:
Variety	Picual	Changlot	Hojiblanca	Empeltre	Lechín
Frantoio		0.0648937	0.997334	0.432492	0.244158
Picual	0.0648937		0.17002	0.908255	0.985878
Changlot	0.997334	0.17002		0.715147	0.487149
Hojiblanca	0.432492	0.908255	0.715147		0.999105
Empeltre	0.244158	0.985878	0.487149	0.999105
Lechín	0.948775	0.353795	0.998165	0.916319	0.748698
Treatment	CON	IN
CON		0.640997
IN	0.640997
Time	t0	7 DAI	15 DAI	30 DAI	100 DAI
t0		0.999415	0.52315	0.0095877	0.000127523
7 DAI	0.999415		0.381107	0.0199893	0.000323072
15 DAI	0.52315	0.381107		2.98329e-05	1.72437e-05
30 DAI	0.0095877	0.0199893	2.98329e-05		0.797978
100 DAI	0.000127523	0.000323072	1.72437e-05	0.797978

## Sheet: Area rmANOVA
Efect	SS	d.f.	MS	F	P		Explained variance (SSx/Sstot)*100 CON ERRORES
Intercept	14156.8	1	14156.8	17337.9	0
Variety	605.759	5	121.152	148.375	0		66.2885
Treatment	8.55335	1	8.55335	10.4753	0.00259782		0.935997
Variety*Treatment	4.16698	5	0.833396	1.02066	0.420035		0.455994
Error	29.3949	36	0.816526
TIME	15.2862	4	3.82154	3.96474	0.00440361		1.67277
TIME*Variety	70.7462	20	3.53731	3.66986	2.55536e-06		7.74178
TIME*Treatment	8.27983	4	2.06996	2.14752	0.0779423		0.906065
TIME*Variety*Treatment	32.8376	20	1.64188	1.70341	0.0388945		3.59343
Error	138.799	144	0.96388
Rerrors	913.823						81.5945
Tukey test:
Variety	Frantoio	Picual	Changlot	Hojiblanca	Empeltre	Lechín
Frantoio		0.000131526	0.203981	0.000131526	0.000135871	0.000131526
Picual	0.000131526		0.000131526	0.990597	0.000131526	0.99995
Changlot	0.203981	0.000131526		0.000131526	0.000131526	0.000131526
Hojiblanca	0.000131526	0.990597	0.000131526		0.000131526	0.99873
Empeltre	0.000135871	0.000131526	0.000131526	0.000131526		0.000131526
Lechín	0.000131526	0.99995	0.000131526	0.99873	0.000131526
Treatment	CON	IN
CON		0.00272033
IN	0.00272033
Time	t0	7 DAI	15 DAI	30 DAI	100 DAI
t0		0.918887	0.170342	0.996343	0.130956
7 DAI	0.918887		0.0186494	0.751597	0.0127147
15 DAI	0.170342	0.0186494		0.3374	0.999954
30 DAI	0.996343	0.751597	0.3374		0.274375
100 DAI	0.130956	0.0127147	0.999954	0.274375

## Sheet: L.W rmANOVA
Efect	SS	d.f.	MS	F	P		Explained variance (SSx/Sstot)*100 CON ERRORES
Intercept	4509.95	1	4509.95	23674.9	0
Variety	34.0929	5	6.81858	35.7939	5.26135e-13		33.6806
Treatment	0.0156952	1	0.0156952	0.0823913	0.775728		0.0155054
Variety*Treatment	0.828276	5	0.165655	0.869602	0.511014		0.81826
Error	6.85784	36	0.190495
TIME	10.8682	4	2.71705	10.3527	2.13237e-07		10.7368
TIME*Variety	8.37302	20	0.418651	1.59518	0.0611692		8.27177
TIME*Treatment	0.916228	4	0.229057	0.872774	0.481954		0.905148
TIME*Variety*Treatment	1.47959	20	0.0739795	0.281884	0.999061		1.4617
Error	37.7924	144	0.262447
Errors	101.224						55.8898
Tukey test:
Variety	Frantoio	Picual	Changlot	Hojiblanca	Empeltre	Lechín
Frantoio		0.0162008	0.0353376	0.000131526	0.000229792	0.000131526
Picual	0.0162008		0.999606	0.000131542	0.522664	0.000133065
Changlot	0.0353376	0.999606		0.00013153	0.340841	0.000132004
Hojiblanca	0.000131526	0.000131542	0.00013153		0.000143276	0.852364
Empeltre	0.000229792	0.522664	0.340841	0.000143276		0.000667649
Lechín	0.000131526	0.000133065	0.000132004	0.852364	0.000667649
Treatment	CON	IN
CON		0.775847
IN	0.775847
Time	t0	7 DAI	15 DAI	30 DAI	100 DAI
t0		0.642959	0.97452	0.0663227	1.72918e-05
7 DAI	0.642959		0.938607	0.724116	0.000137117
15 DAI	0.97452	0.938607		0.256942	1.96216e-05
30 DAI	0.0663227	0.724116	0.256942		0.0155813
100 DAI	1.72918e-05	0.000137117	1.96216e-05	0.0155813

## Sheet: LMA rmANOVA
Efect	SS	d.f.	MS	F	P		Explained variance (SSx/Sstot)*100 CON ERRORES
Intercept	4.10269e+06	1	4.10269e+06	22604.1	0
Variety	26622	5	5324.41	29.3352	9.36462e-12		25.8526
Treatment	1783.19	1	1783.19	9.82463	0.00341837		1.73165
Variety*Treatment	2178.93	5	435.786	2.401	0.0560299		2.11595
Error	6534.07	36	181.502
TIME	25301.1	4	6325.27	32.0984	0		24.5698
TIME*Variety	5183.23	20	259.161	1.31515	0.17842		5.03342
TIME*Treatment	3102.82	4	775.704	3.93641	0.00460815		3.01313
TIME*Variety*Treatment	3894.5	20	194.725	0.988156	0.479963		3.78193
Error	28376.5	144	197.059
Errors	102976						66.0985
Tukey test:
Variety	Frantoio	Picual	Changlot	Hojiblanca	Empeltre	Lechín
Frantoio		0.233387	0.112863	0.000131532	0.151254	0.999702
Picual	0.233387		0.998998	0.000131526	0.000530184	0.133338
Changlot	0.112863	0.998998		0.000131526	0.000247706	0.0590916
Hojiblanca	0.000131532	0.000131526	0.000131526		0.000211613	0.000131549
Empeltre	0.151254	0.000530184	0.000247706	0.000211613		0.260367
Lechín	0.999702	0.133338	0.0590916	0.000131549	0.260367
Treatment	CON	IN
CON		0.00356567
IN	0.00356567
Time	t0	7 DAI	15 DAI	30 DAI	100 DAI
t0		0.00476562	0.673539	0.587053	1.72262e-05
7 DAI	0.00476562		3.19699e-05	0.262706	1.76113e-05
15 DAI	0.673539	3.19699e-05		0.0419821	1.72262e-05
30 DAI	0.587053	0.262706	0.0419821		1.72262e-05
100 DAI	1.72262e-05	1.76113e-05	1.72262e-05	1.72262e-05

## Sheet: Gs rmANOVA
Efect	SS	d.f.	MS	F	P		Explained variance (SSx/Sstot)*100 CON ERRORES
Intercept	1.00768e+06	1	1.00768e+06	1296.79	0
Variety	113785	5	22757	29.2861	9.58977e-12		15.1865
Treatment	2298.06	1	2298.06	2.95738	0.0940741		0.306714
Variety*Treatment	6435.86	5	1287.17	1.65647	0.170275		0.858972
Error	27974.1	36	777.058
TIME	207452	4	51863	55.9922	0		27.6879
TIME*Variety	192572	20	9628.6	10.3952	0		25.7019
TIME*Treatment	1360.58	4	340.145	0.367227	0.831665		0.181592
TIME*Variety*Treatment	63993.4	20	3199.67	3.45442	7.64092e-06		8.54097
Error	133381	144	926.254
Errors	749252						78.4645
Tukey test:
Variety	Frantoio	Picual	Changlot	Hojiblanca	Empeltre	Lechín
Frantoio		0.000131526	0.000131532	0.000131582	0.000131526	0.000131526
Picual	0.000131526		0.0311948	0.00795974	0.711237	0.107656
Changlot	0.000131532	0.0311948		0.994668	0.49125	0.994143
Hojiblanca	0.000131582	0.00795974	0.994668		0.217177	0.890353
Empeltre	0.000131526	0.711237	0.49125	0.217177		0.814615
Lechín	0.000131526	0.107656	0.994143	0.890353	0.814615
Treatment	CON	IN
CON		0.000131526
IN	0.000131526
Time	t0	7 DAI	15 DAI	30 DAI	100 DAI
t0		0.00651086	0.944756	1.72262e-05	1.76609e-05
7 DAI	0.00651086		0.0648166	1.72262e-05	0.240049
15 DAI	0.944756	0.0648166		1.72262e-05	4.30745e-05
30 DAI	1.72262e-05	1.72262e-05	1.72262e-05		1.72262e-05
100 DAI	1.76609e-05	0.240049	4.30745e-05	1.72262e-05

## Sheet: Fv_Fm rmANOVA
Efect	SS	d.f.	MS	F	P		Explained variance (SSx/Sstot)*100 CON ERRORES
Intercept	97.9568	1	97.9568	42893.9	0
Variety	0.132536	4	0.033134	14.5089	1.05656e-06		22.0705
Treatment	0.00403786	1	0.00403786	1.76813	0.193637		0.672402
Variety*Treatment	0.00452707	4	0.00113177	0.495586	0.739031		0.753868
Error	0.0685109	30	0.0022837
TIME	0.0445004	4	0.0111251	5.33143	0.000549455		7.4104
TIME*Variety	0.0634103	16	0.00396315	1.89924	0.0266368		10.5594
TIME*Treatment	0.00320653	4	0.000801632	0.384163	0.819613		0.533965
TIME*Variety*Treatment	0.0293799	16	0.00183625	0.879976	0.593254		4.89247
Error	0.250404	120	0.0020867
Error	0.600513						46.893
Tukey test:
Variety	Frantoio	Picual	Changlot	Hojiblanca	Empeltre	Lechín
Frantoio		0.0215417	0.248204	0.384104	0.000134781	0.000133934
Picual	0.0215417		0.770083	0.603291	0.00376937	0.0287321
Changlot	0.248204	0.770083		0.998618	0.000276218	0.00276181
Hojiblanca	0.384104	0.603291	0.998618		0.00019199	0.00121347
Empeltre	0.000134781	0.00376937	0.000276218	0.00019199		0.000131526
Lechín	0.000133934	0.0287321	0.00276181	0.00121347	0.000131526
Treatment	CON	IN
CON		0.193762
IN	0.193762
Time	t0	7 DAI	15 DAI	30 DAI	100 DAI
t0		0.547767	0.71683	0.856509	0.010719
7 DAI	0.547767		0.998935	0.0924897	0.387949
15 DAI	0.71683	0.998935		0.166999	0.248621
30 DAI	0.856509	0.0924897	0.166999		0.000436145
100 DAI	0.010719	0.387949	0.248621	0.000436145

## Sheet: E rmANOVA
Efect	SS	d.f.	MS	F	P		Explained variance (SSx/Sstot)*100 CON ERRORES
Intercept	623.887	1	623.887	2574.98	0
Variety	86.2005	5	17.2401	71.1552	0		37.6897
Treatment	1.04248	1	1.04248	4.30264	0.045263		0.455807
Variety*Treatment	3.01976	5	0.603953	2.4927	0.0488536		1.32034
Error	8.72239	36	0.242289
TIME	26.8374	4	6.70935	24.2758	2.33147e-15		11.7342
TIME*Variety	47.8328	20	2.39164	8.65342	2.22045e-16		20.914
TIME*Treatment	1.18572	4	0.296429	1.07254	0.372381		0.518434
TIME*Variety*Treatment	14.0714	20	0.70357	2.54565	0.000752322		6.15247
Error	39.7988	144	0.276381
Errors	228.711						78.7849
Tukey test:
Variety	Frantoio	Picual	Changlot	Hojiblanca	Empeltre	Lechín
Frantoio		0.000131526	0.000131528	0.000131528	0.000131526	0.000131526
Picual	0.000131526		0.00113364	0.00118191	0.00153057	0.573315
Changlot	0.000131528	0.00113364		1	0.000131526	0.00013595
Hojiblanca	0.000131528	0.00118191	1		0.000131526	0.000136211
Empeltre	0.000131526	0.00153057	0.000131526	0.000131526		0.1014
Lechín	0.000131526	0.573315	0.00013595	0.000136211	0.1014
Treatment	CON	IN
CON		0.0453591
IN	0.0453591
Time	t0	7 DAI	15 DAI	30 DAI	100 DAI
t0		0.000368874	0.980156	0.698223	1.72262e-05
7 DAI	0.000368874		0.00342087	0.0368696	0.000174919
15 DAI	0.980156	0.00342087		0.950951	1.72262e-05
30 DAI	0.698223	0.0368696	0.950951		1.72262e-05
100 DAI	1.72262e-05	0.000174919	1.72262e-05	1.72262e-05

## Sheet: WUE rmANOVA
Efect	SS	d.f.	MS	F	P		Explained variance (SSx/Sstot)*100 CON ERRORES
Intercept	511.408	1	511.408	750.141	0
Variety	103.235	5	20.647	30.2853	5.95091e-12		4.12512
Treatment	0.658988	1	0.658988	0.966613	0.332088		0.0263322
Variety*Treatment	7.34805	5	1.46961	2.15564	0.0809065		0.293617
Error	24.543	36	0.68175
TIME	1832.51	4	458.128	672.318	0		73.2244
TIME*Variety	404.92	20	20.246	29.7117	0		16.18
TIME*Treatment	2.32781	4	0.581953	0.854036	0.493312		0.0930159
TIME*Variety*Treatment	28.9274	20	1.44637	2.1226	0.00585642		1.1559
Error	98.1238	144	0.681415
Errors	2502.6						95.0984
Tukey test:
Variety	Frantoio	Picual	Changlot	Hojiblanca	Empeltre	Lechín
Frantoio		0.032599	0.387169	0.219589	0.000131552	0.844496
Picual	0.032599		0.818113	0.947717	0.000131526	0.356843
Changlot	0.387169	0.818113		0.999328	0.000131526	0.969652
Hojiblanca	0.219589	0.947717	0.999328		0.000131526	0.867823
Empeltre	0.000131552	0.000131526	0.000131526	0.000131526		0.000131526
Lechín	0.844496	0.356843	0.969652	0.867823	0.000131526
Treatment	CON	IN
CON		0.332228
IN	0.332228
Time	t0	7 DAI	15 DAI	30 DAI	100 DAI
t0		0.999947	1	1.72262e-05	0.999658
7 DAI	0.999947		0.999979	1.72262e-05	0.999993
15 DAI	1	0.999979		1.72262e-05	0.999805
30 DAI	1.72262e-05	1.72262e-05	1.72262e-05		1.72262e-05
100 DAI	0.999658	0.999993	0.999805	1.72262e-05
